# Supplementary material for: Antimicrobial Activity of a Synthetic Brevibacillin Analog Against Multidrug-Resistant Campylobacter spp
Source: Int J Mol Sci. 2025 May 13;26(10):4657. doi: 10.3390/ijms26104657 (PMC12111383; doi:10.3390/ijms26104657)
Supplement: Supplementary file 1 [file ijms-26-04657-s001.zip]

Archive with 1 entries (1 files):
- ijms-3568970-supplementary.pdf
